# Supplementary material for: Integrated Multi-Omics Approaches Provide Novel Insights into the Mechanisms Underlying Signature Flavor Development in Mulberry Fruits
Source: Foods. 2025 Sep 24;14(19):3309. doi: 10.3390/foods14193309 (PMC12523777; doi:10.3390/foods14193309)
Supplement: Supplementary file 1 [file foods-14-03309-s001.zip]

Archive with 1 entries (1 files):
- foods-3850653-supplementary.pdf
